# Supplementary material for: Comparison of Negative Pressure Wound Therapy Systems and Conventional Non-Pressure Dressings on Surgical Site Infection Rate After Stoma Reversal: Systematic Review and Meta-Analysis of Randomized Controlled Trials
Source: J Clin Med. 2025 Feb 28;14(5):1654. doi: 10.3390/jcm14051654 (PMC11900534; doi:10.3390/jcm14051654)
Supplement: Supplementary file 1 [file jcm-14-01654-s001.zip]

Archive with 1 entries (1 files):
- jcm-3471671-supplementary.pdf
